# Supplementary material for: Analysis of neoadjuvant chemotherapy for breast cancer: a 20-year retrospective analysis of patients of a single institution
Source: BMC Cancer. 2023 Oct 16;23:984. doi: 10.1186/s12885-023-11505-x (PMC10577980; doi:10.1186/s12885-023-11505-x)
Supplement: Supplementary file 1 — Supplementary Material 1 [file 12885_2023_11505_MOESM1_ESM.xls]

## Sheet: RAW data
		Age	Age≤40	ER	PR	Her2	OS(months)	RFS(months)	Histology	NAC type	Menopausal	surgery	Axillary	subtyping	LVSI	ypN stage	Clinical stage	Relapse	Survival	Treatment period	Ki67	Radiation therapy	Adjuvant hormonal therapy	NAC response	Adjuvant targeted therapy
		47	0	1	1	0	219	201	0	0	0	1	1	1	0	1	2	1	1	0	2	0	0	0	0
		63	0	1	1	0	192	128	0	0	1	1	1	1	1	1	3	1	1	0	2	1	0	0	0
		50	0	0	0	0	199	199	1	0	0	1	1	3	0	0	3	0	0	0	2	0	0	0	0
		46	0	1	1	1	61	49	1	0	0	1	1	2	0	1	3	1	1	0	0	0	0	0	0
		50	0	1	1	0	45	45	1	0	0	1	1	1	0	0	3	0	1	0	0	0	0	0	0
		50	0	1	0	0	52	48	0	0	0	1	1	1	0	1	3	1	1	0	0	1	0	0	0
		52	0	0	0	0	8	8	0	0	1	1	1	3	0	0	2	0	0	0	2	0	0	0	0
		45	0	0	1	0	226	226	1	0	0	1	1	1	0	0	2	0	0	0	1	0	0	0	0
		50	0	1	1	1	106	106	1	0	0	1	1	2	0	1	2	0	0	0	2	0	0	0	0
		57	0	1	1	0	68	68	0	0	1	1	1	1	0	0	2	0	0	0	0	0	0	0	0
		49	0	1	1	0	53	35	1	0	1	1	1	1	0	0	3	1	1	0	0	0	0	0	0
		55	0	1	0	0	190	190	1	0	1	1	1	1	0	0	3	0	0	0	0	0	0	0	0
		36	1	1	1	0	190	190	0	0	0	1	1	1	0	0	1	0	0	0	2	0	0	0	0
		63	0	1	1	0	138	65	1	0	1	1	1	1	0	0	3	1	1	0	0	0	0	0	0
		49	0	1	1	0	108	45	0	0	1	1	1	1	1	1	3	1	1	0	0	1	0	0	0
		38	1	1	1	0	71	59	0	0	0	1	0	1	0	1	2	1	1	0	0	0	0	0	0
		40	1	1	1	0	26	5	0	0	0	1	1	1	1	1	3	1	1	0	0	1	1	0	0
		38	1	1	1	1	206	206	1	0	0	1	1	2	0	0	3	0	0	0	1	1	0	0	0
		40	1	1	1	0	15	15	0	0	0	1	1	1	0	0	2	0	0	0	0	0	0	0	0
		51	0	1	1	0	53	40	1	0	0	1	1	1	1	1	3	1	1	0	0	1	0	0	0
		48	0	0	0	0	198	198	0	0	0	1	1	3	0	0	2	0	0	0	1	0	0	0	0
		41	0	0	0	0	205	205	0	0	0	1	1	3	0	0	3	0	0	0	0	1	0	0	0
		44	0	1	0	0	65	65	1	0	0	1	1	1	0	0	2	0	0	0	1	1	0	0	0
		54	0	1	0	1	121	121	0	0	1	1	1	2	0	0	2	0	0	0	2	0	0	0	0
		48	0	0	0	0	65	65	1	0	0	1	1	3	0	0	1	0	0	0	2	0	0	0	0
		50	0	0	0	0	86	86	1	0	1	1	1	3	0	0	2	0	0	0	1	0	0	0	0
		52	0	0	0	1	26	10	1	0	1	1	1	2	0	1	2	1	1	0	1	1	0	0	0
		34	1	1	1	1	24	3	0	0	0	1	1	2	0	1	3	1	1	0	1	1	0	0	0
		84	0	0	0	0	17	14	1	0	1	1	1	3	0	1	3	1	1	0	0	0	0	0	0
		42	0	1	1	0	181	181	0	0	0	1	1	1	0	0	2	0	0	0	1	0	1	0	0
		41	0	1	1	0	192	192	1	1	0	0	1	1	0	0	1	0	0	0	0	0	0	0	0
		44	0	1	0	1	20	20	1	0	0	1	0	2	0	0	2	0	0	0	1	1	0	0	0
		68	0	1	1	0	7	7	1	1	1	1	0	1	0	0	2	0	0	0	0	0	0	0	0
		65	0	0	0	1	169	169	1	1	1	1	0	2	0	0	3	0	0	0	0	0	0	0	0
		52	0	1	1	0	162	162	1	0	0	1	0	1	0	0	2	0	0	0	1	1	0	0	0
		56	0	0	0	0	41	29	1	0	1	0	1	3	0	0	2	1	1	0	1	1	0	0	0
		35	1	1	0	0	161	161	1	1	0	1	1	1	1	1	2	0	0	0	0	1	0	0	0
		60	0	0	1	0	6	6	1	1	1	1	1	1	0	0	2	0		0	0	0	0	0	0
		48	0	1	1	0	143	143	1	0	0	1	1	1	0	0	1	0		0	0	1	0	0	0
		34	1	0	0	0	98	98	0	1	0	0	1	3	0	0	2	0		0	1	1	0	0	0
		49	0	1	1	0	57	35	1	1	0	1	1	1	0	1	3	1	1	0	1	1	1	0	0
		45	0	1	1	0	160	160	0	0	0	1	1	1	0	0	2	0	0	0	0	0	1	0	0
		51	0	1	1	0	189	189	0	0	0	1	1	1	0	1	2	0	0	0	0	1	1	0	0
		41	0	1	1	1	177	57	1	1	0	0	1	2	0	0	2	1	0	0	0	1	1	0	0
		44	0	1	1	0	159	159	1	1	0	0	1	1	0	1	2	0	0	0	0	1	0	0	0
		44	0	1	1	1	158	147	1	0	0	0	1	2	0	1	2	1	0	0	0	1	0	0	0
		31	1	1	1	0	133	107	1	1	0	0	1	1	0	0	2	1	1	0	1	1	0	0	0
		48	0	1	1	0	157	157	1	0	0	1	1	1	0	0	2	0	0	0	1	0	0	0	0
		36	1	1	1	1	158	158	1	1	0	0	1	2	0	0	2	0	0	0	0	1	1	0	0
		56	0	0	0	1	24	8	1	1	1	0	1	2	0	0	2	1	1	0	1	1	0	0	0
		50	0	0	0	0	114	114	1	0	1	1	1	3	0	0	2	0		0	0	0	0	0	0
		47	0	1	1	0	155	155	0	0	0	0	1	1	0	0	2	0	0	0	0	1	0	0	0
		43	0	1	0	0	181	181	1	1	0	1	1	1	0	0	2	0	0	0	0	0	0	0	0
		42	0	0	0	0	150	150	0	0	0	0	0	3	0	0	2	0	0	0	1	1	0	0	0
		41	0	1	1	0	173	173	1	0	0	1	1	1	0	0	1	0	0	0	0	0	0	0	0
		46	0	1	1	0	37	31	1	0	1	1	1	1	0	0	2	1	1	0	1	0	0	0	0
		51	0	1	0	0	41	41	1	0	1	1	1	1	0	0	1	0		0	1	0	0	0	0
		57	0	0	0	0	129	129	1	0	1	1	1	3	0	0	2	0	1	0	1	1	0	0	0
		39	1	1	1	1	179	179	1	1	0	0	1	2	0	0	1	0	0	0	0	1	0	0	0
		38	1	1	0	0	153	153	1	1	0	0	0	1	0	0	1	0	0	0	0	1	1	0	0
		47	0	1	1	0	177	61	1	0	0	1	0	1	0	0	2	1	0	0	0	1	1	0	0
		55	0	1	0	0	151	151	1	0	1	1	1	1	0	0	2	0	0	0	2	0	0	0	0
		46	0	0	0	1	184	180	0	1	0	1	0	2	0	0	3	1	0	0	1	1	0	0	0
		46	0	1	1	0	113	113	1	1	0	1	1	1	0	0	2	0		0	0	0	1	0	0
		44	0	1	1	0	94	94	1	1	0	0	1	1	0	1	2	0		0	0	1	0	0	0
		48	0	1	1	0	150	150	1	1	0	1	0	1	1	0	1	0	0	0	0	0	0	0	0
		41	0	1	1	0	52	52	1	1	0	1	1	1	0	0	2	0		0	0	1	0	0	0
		37	1	1	1	0	174	174	0	1	0	1	0	1	0	0	2	0	0	0	0	0	0	0	0
		56	0	1	0	1	22	15	1	0	1	1	1	2	1	1	3	1	1	0	1	1	0	0	0
		47	0	0	1	1	34	19	1	1	1	1	1	2	0	0	2	1	1	0	0	1	0	0	0
		48	0	1	1	0	166	166	1	0	0	1	1	1	0	1	2	0	0	0	0	1	0	0	0
		44	0	0	0	0	84	84	1	1	0	1	1	3	1	1	2	0		0	1	1	0	0	0
		49	0	0	1	1	81	81	1	1	0	0	1	2	0	0	2	0		0	1	1	1	0	0
		54	0	0	0	0	26	10	1	0	1	1	1	3	0	1	2	1	1	0	1	1	0	0	0
		51	0	1	1	0	146	146	1	1	1	1	1	1	0	1	2	0	0	0	0	0	0	0	0
		49	0	0	0	1	110	110	1	1	0	1	1	2	0	0	2	0		0	0	0	0	0	0
		50	0	1	1	0	172	172	1	0	1	1	0	1	0	0	1	0	0	0	0	0	0	0	0
		33	1	0	0	1	175	175	0	1	0	1	1	2	0	0	1	0	0	0	0	0	0	0	0
		35	1	0	1	0	48	48	1	1	0	1	1	1	0	0	2	0	1	0	0	0	0	0	0
		53	0	0	0	1	85	85	1	0	1	1	1	2	0	0	2	0		0	2	0	0	0	0
		36	1	0	1	0	176	141	1	1	1	1	1	1	0	1	2	1	0	0	0	1	1	0	0
		40	1	1	1	0	101	101	1	0	0	0	1	1	0	0	2	0		0	0	1	1	0	0
		51	0	1	1	0	35	17	1	1	0	1	1	1	0	0	3	1	1	0	0	0	1	0	0
		50	0	0	0	0	31	31	1	0	0	1	1	3	1	0	2	0	1	0	1	0	0	0	0
		39	1	1	1	0	174	139	1	1	0	0	1	1	0	0	2	1	0	0	0	1	0	0	0
		29	1	1	1	0	58	58	1	0	0	0	1	1	0	0	1	0		0	0	1	0	0	0
		39	1	0	1	0	5	5	1	1	0	1	1	1	0	0	2	0		0	0	0	0	0	0
		69	0	0	0	1	33	27	1	1	1	1	1	2	0	0	2	1	1	0	0	0	0	0	0
		53	0	1	1	0	9	9	0	1	1	1	1	1	0	0	2	0		0	0	0	0	0	0
		51	0	1	1	0	142	142	1	1	1	1	1	1	0	0	2	0	0	0	0	0	0	0	0
		44	0	1	1	0	142	142	1	1	0	1	1	1	1	1	2	0	0	0	0	1	0	0	0
		35	1	1	1	0	141	68	0	1	1	1	1	1	0	0	2	1	0	0	0	0	0	0	0
		69	0	1	1	0	166	166	1	0	1	1	1	1	0	0	2	0	0	0	1	0	0	0	0
		32	1	1	1	0	141	141	1	1	0	0	1	1	0	0	2	0		0	0	1	0	0	0
		78	0	0	0	1	71	30	0	1	1	1	1	2	0	0	3	1	1	0	1	0	0	0	0
		50	0	0	0	0	138	138	1	0	0	1	1	3	0	0	2	0	0	0	0	0	0	0	0
		53	0	1	1	0	156	156	0	1	1	1	1	1	0	1	2	0	0	0	0	1	0	0	0
		54	0	0	1	0	138	138	1	1	1	1	1	1	1	1	2	0	0	0	2	1	0	0	0
		65	0	1	0	0	66	66	0	1	1	1	1	1	1	1	2	0		0	2	1	0	0	0
		39	1	0	0	0	164	121	1	1	0	1	1	3	0	0	2	1	0	0	1	0	0	0	0
		53	0	1	1	0	168	168	1	0	1	0	1	1	0	0	1	0	0	0	0	1	0	0	0
		43	0	1	1	0	108	108	1	1	0	1	1	1	0	0	2	1		0	1	0	0	0	0
		43	0	1	1	1	11	11	1	0	0	1	1	2	1	1	2	0	1	0	0	0	0	0	0
		60	0	1	0	0	136	63	1	1	1	0	1	1	1	0	3	1	0	0	0	0	0	0	0
		62	0	0	0	1	26	26	0	0	1	1	1	2	0	1	2	0	1	0	1	1	0	0	0
		50	0	1	1	1	47	27	1	1	1	1	1	2	0	1	2	1	1	0	0	1	1	0	0
		47	0	1	0	1	134	47	1	0	1	1	1	2	1	0	2	1	1	0	0	0	1	0	0
		45	0	0	0	0	16	8	1	1	0	1	1	3	0	1	2	1	1	0	1	1	0	0	0
		64	0	0	0	0	50	50	0	0	1	1	1	3	0	0	2	0	1	0	0	0	0	0	0
		50	0	1	1	1	37	0	1	0	1	1	1	2	0	1	2	1	1	0	1	0	1	0	0
		47	0	0	1	0	133	133	1	1	0	1	1	1	0	0	2	0	0	0	0	0	0	0	0
		72	0	0	0	0	33	33	1	0	1	0	1	3	1	0	2	0	1	0	1	1	0	0	0
		52	0	0	0	1	162	162	1	0	1	0	1	2	0	0	2	0	0	0	0	1	0	0	0
		49	0	1	1	0	162	162	1	1	0	0	1	1	1	0	3	0	0	0	0	1	0	0	0
		52	0	1	1	0	163	163	1	0	0	1	1	1	0	0	3	0	0	0	0	1	0	0	0
		41	0	1	1	0	36	22	1	0	0	1	1	1	0	0	3	1	1	0	0	0	0	0	0
		52	0	0	1	1	131	131	1	1	0	1	1	2	0	0	2	0	0	0	1	0	1	0	0
		57	0	1	1	0	139	119	1	0	1	1	1	1	0	1	2	1	1	0	0	0	0	0	0
		49	0	1	1	0	20	20	1	0	0	1	1	1	0	0	1	0		0	0	1	0	0	0
		50	0	1	1	0	32	30	0	0	1	1	1	1	0	1	3	1	1	0	0	1	0	0	0
		58	0	0	0	1	96	96	1	1	1	1	1	2	0	0	2	0		0	0	0	0	0	0
		50	0	1	1	0	22	11	1	1	0	1	1	1	1	1	3	1	1	0	1	1	0	0	0
		41	0	0	0	0	117	117	1	1	0	1	1	3	0	0	2	0		0	1	1	0	0	0
		40	1	0	0	1	161	144	1	0	0	1	1	2	0	0	2	1	0	0	1	0	0	0	0
		45	0	1	1	0	63	63	1	0	0	1	1	1	0	1	2	0		0	1	1	1	0	0
		45	0	0	0	0	79	79	0	1	0	0	1	3	0	0	1	0		0	2	0	0	0	0
		51	0	1	0	1	127	127	1	0	1	1	1	2	0	0	2	0	0	0	1	1	0	0	0
		51	0	1	1	0	154	154	1	0	1	1	1	1	0	0	2	0	0	0	2	0	1	0	0
		38	1	1	0	0	105	105	1	1	0	1	1	1	0	0	2	0		0	0	0	0	0	0
		44	0	1	1	0	76	76	1	1	0	1	1	1	0	0	2	0		0	0	0	0	0	0
		30	1	1	1	0	68	32	1	1	1	1	1	1	0	1	2	1	1	0	0	1	0	0	0
		61	0	1	0	0	27	7	0	1	1	1	1	1	0	1	2	1	1	0	2	1	0	0	0
		43	0	1	0	0	39	39	1	1	0	1	1	1	1	0	2	0		0	0	0	0	0	0
		50	0	0	0	0	22	131	1	0	0	1	1	3	0	0	2	1	1	0	1	0	0	0	0
		49	0	0	0	1	55	14	1	1	0	1	1	2	0	1	3	1	1	0	1	0	0	0	0
		60	0	1	1	0	4	4	1	0	1	0	1	1	0	1	2	0		0	0	0	0	0	0
		57	0	1	1	0	4	4	1	0	1	0	1	1	0	0	2	0		0	2	0	0	0	0
		51	0	0	0	1	141	141	1	0	1	1	1	2	0	0	2	0	0	0	1	0	0	0	0
		31	1	1	0	0	50	50	1	1	0	1	1	1	0	1	3	0		0	2	0	0	0	0
		42	0	1	1	0	71	47	1	0	0	1	1	1	0	0	2	1	1	0	0	0	1	0	0
		55	0	0	0	1	124	124	1	0	1	1	1	2	0	0	2	0	0	0	1	0	0	0	0
		49	0	1	1	0	151	151	1	1	0	1	1	1	0	0	2	0	0	0	0	0	1	0	0
		38	1	0	0	1	76	68	0	0	0	1	1	2	0	1	3	1	1	0	0	1	0	0	0
		54	0	1	1	0	46	31	1	0	1	0	1	1	0	0	2	1	1	0	1	1	0	0	0
		47	0	1	0	0	121	121	1	0	0	1	1	1	0	0	2	0	0	0	1	0	0	0	0
		54	0	1	1	0	59	27	1	0	1	1	1	1	0	1	2	1	1	0	0	0	0	0	0
		44	0	0	0	1	13	13	1	1	0	1	1	2	0	0	2	0		0	1	0	0	0	0
		41	0	1	1	0	120	120	1	0	0	1	1	1	0	0	2	0	0	0	0	0	0	0	0
		54	0	1	0	0	18	10	1	1	1	1	1	1	1	1	2	1	1	0	0	0	0	0	0
		63	0	1	1	0	120	120	1	0	1	1	1	1	0	0	2	0	0	0	1	0	0	0	0
		42	0	1	1	0	121	121	1	0	1	1	1	1	0	0	2	0	0	0	0	0	1	0	0
		47	0	1	1	0	118	118	1	1	0	1	1	1	0	0	2	0	0	0	0	0	1	0	0
		53	0	0	1	0	45	45	1	0	1	1	1	1	0	1	3	0	1	0	1	0	1	0	0
		58	0	1	0	0	143	143	1	0	1	0	1	1	0	0	1	0	0	0	1	1	1	0	0
		52	0	0	0	0	138	138	1	1	1	1	1	3	0	0	3	0	0	0	1	0	0	0	0
		43	0	0	1	0	116	116	1	1	1	1	1	1	0	0	2	0	0	0	0	0	0	0	0
		58	0	1	1	0	122	55	1	0	1	1	1	1	0	0	3	1	1	0	0	1	1	0	0
		32	1	1	1	0	34	25	1	0	0	1	1	1	0	0	2	1	1	0	0	0	0	0	0
		43	0	0	0	0	16	16	1	0	0	1	1	3	0	1	2	0	1	0	0	1	0	0	0
		55	0	0	0	0	147	54	1	0	1	1	1	3	0	1	2	1	0	0	0	1	0	0	0
		44	0	1	1	0	146	146	1	0	0	0	1	1	0	0	2	0	0	0	0	1	0	0	0
		60	0	0	0	0	68	54	1	0	1	1	1	3	0	0	2	1		0	0	0	0	0	0
		36	1	1	1	1	114	114	1	1	0	0	1	2	0	0	2	0	0	0	0	1	0	0	0
		60	0	0	0	0	21	9	1	1	1	1	1	3	0	1	3	1	1	0	1	1	0	0	0
		65	0	1	0	0	48	48	1	0	1	1	1	1	0	1	3	0		0	0	1	0	0	0
		49	0	1	1	0	139	139	0	0	1	1	1	1	0	1	2	0	0	0	2	1	0	0	0
		34	1	1	1	0	65	30	1	0	0	0	1	1	0	0	2	1	1	0	1	1	1	0	0
		44	0	0	0	0	113	113	0	0	1	1	1	3	0	0	3	0	0	0	0	1	0	0	0
		59	0	0	0	0	59	59	1	0	1	1	1	3	0	0	2	0		0	1	0	0	0	0
		42	0	0	0	1	10	10	1	0	1	1	1	2	0	1	2	0		0	1	1	0	0	0
		44	0	1	1	0	67	67	1	0	0	1	1	1	0	1	2	0		0	0	1	0	0	0
		41	0	1	1	0	30	30	1	0	0	1	1	1	0	0	2	1		0	0	0	0	0	0
		45	0	1	1	0	104	104	1	0	1	1	1	1	0	0	2	0	0	0	0	0	0	0	0
		50	0	1	1	0	42	19	1	1	1	1	1	1	0	1	3	1	1	0	2	1	1	0	0
		38	1	1	1	0	140	97	1	0	0	1	1	1	0	0	2	1	0	0	0	1	0	0	0
		65	0	0	0	0	39	13	1	0	1	1	1	3	0	1	3	1	1	0	1	1	0	0	0
		48	0	0	0	1	4	4	1	1	1	1	1	2	0	0	2	0		0	1	0	0	0	0
		55	0	1	1	0	135	135	1	0	1	1	1	1	0	0	2	0	0	0	0	0	1	0	0
		51	0	0	0	0	4	4	1	0	0	1	1	3	0	0	2	0		0	0	0	0	0	0
		43	0	0	0	0	49	21	0	1	0	1	1	3	0	0	2	1	1	0	0	0	0	0	0
		41	0	0	0	0	110	110	1	0	0	1	1	3	0	0	3	0	0	0	0	0	0	0	0
		68	0	1	1	0	15	15	1	0	1	1	1	1	0	1	2	0		0	0	0	0	0	0
		38	1	0	0	0	11	5	1	0	0	0	1	3	0	1	3	1	1	0	0	1	0	0	0
		44	0	1	1	0	103	103	1	1	0	1	1	1	0	1	3	0	0	0	0	1	1	0	0
		59	0	1	1	0	71	71	1	1	1	1	1	1	0	0	3	0		0	1	0	0	0	0
		30	1	1	1	1	42	42	1	1	1	1	1	2	0	0	2	0		0	2	0	0	0	0
		52	0	0	0	1	25	25	1	0	1	1	1	2	0	0	2	0		0	1	0	0	0	0
		38	1	1	0	0	133	133	1	1	0	1	1	1	0	0	2	0	0	0	0	0	0	0	0
		47	0	1	1	0	139	139	1	0	0	1	1	1	0	0	2	0	0	0	0	0	0	0	0
		41	0	0	0	0	137	137	1	0	0	1	1	3	0	0	1	0	0	0	1	0	0	0	0
		48	0	1	1	0	108	108	1	0	1	1	1	1	0	0	2	0	0	0	1	0	0	0	0
		58	0	1	1	0	119	119	1	0	1	1	1	1	0	0	2	0		0	0	0	0	0	0
		54	0	1	1	0	57	57	1	0	1	1	1	1	0	0	2	0		0	0	1	0	0	0
		48	0	1	1	0	108	108	1	1	0	1	1	1	0	0	2	0	0	0	1	1	0	0	0
		48	0	1	1	0	99	72	1	1	0	1	1	1	0	1	3	1	1	0	0	1	0	0	0
		36	1	1	1	0	109	109	1	1	0	1	1	1	0	0	3	0	0	0	0	1	0	0	0
		57	0	0	0	0	132	132	0	0	1	1	1	3	0	0	2	0	0	0	0	0	0	0	0
		60	0	0	0	0	116	116	0	0	1	1	1	3	0	0	2	0	0	0	0	1	0	0	0
		61	0	1	1	0	108	108	1	0	1	1	1	1	0	0	2	0	0	0	2	1	1	0	0
		59	0	0	0	0	104	104	1	0	1	1	1	3	0	0	2	0	0	0	1	0	0	0	0
		58	0	1	1	0	99	99	1	1	1	1	1	1	0	0	2	0	0	0	0	0	1	0	0
		53	0	0	0	1	55	55	1	1	1	1	1	2	0	1	2	0		0	1	1	0	0	0
		43	0	1	1	0	40	40	1	0	0	1	1	1	1	0	2	0		0	0	1	0	0	0
		47	0	1	1	1	55	18	0	1	0	1	1	2	1	0	3	1	1	0	0	1	0	0	0
		30	1	1	1	0	46	46	1	1	0	1	1	1	0	1	2	0		0	0	0	1	0	0
		45	0	1	1	0	133	114	1	0	0	1	1	1	0	0	2	1	0	0	0	0	1	0	0
		57	0	1	0	1	132	132	1	0	1	0	1	2	0	0	2	0	0	0	1	1	0	0	0
		46	0	1	1	0	133	133	1	0	0	1	1	1	0	1	3	0	0	0	0	1	0	0	0
		38	1	1	1	0	132	132	0	0	0	1	1	1	0	0	2	0	0	0	0	0	0	0	0
		51	0	1	1	1	122	69	1	0	0	0	1	2	0	0	1	1	0	0	0	1	1	0	0
		47	0	1	1	1	102	102	1	0	1	1	1	2	0	0	2	0	0	0	0	1	0	0	0
		62	0	1	1	0	103	103	1	0	1	0	1	1	0	0	2	0	0	0	0	1	0	0	0
		61	0	0	0	0	85	85	1	1	1	1	1	3	0	0	1	0		0	0	0	0	0	0
		56	0	1	0	0	127	95	1	0	1	0	1	1	0	1	2	1	0	0	0	1	0	0	0
		60	0	1	0	0	120	120	1	0	1	1	1	1	0	1	2	0	0	0	0	1	0	0	0
		39	1	0	0	1	95	95	1	1	0	1	1	2	0	0	3	0	0	0	0	0	0	0	0
		48	0	1	1	0	93	56	1	1	1	1	1	1	0	1	2	1	1	0	0	0	0	0	0
		52	0	1	1	0	30	5	1	0	1	1	1	1	0	1	2	1	1	0	1	1	0	0	0
		55	0	0	0	1	99	99	1	0	1	1	1	2	0	0	2	0	0	0	0	0	0	0	0
		49	0	0	0	0	127	127	0	0	0	1	1	3	0	0	2	0	0	0	1	0	0	0	0
		57	0	0	0	1	74	74	1	1	1	1	1	2	0	0	2	0	1	0	1	1	0	0	0
		45	0	0	0	1	29	9	1	1	0	1	1	2	0	1	2	1	1	0	1	1	0	0	0
		32	1	1	1	1	6	6	1	1	0	1	1	2	0	0	2	0		0	0	1	0	0	0
		43	0	0	0	1	97	97	1	0	0	1	1	2	0	1	2	0	0	0	0	0	0	0	0
		37	1	0	0	1	101	101	1	0	0	1	1	2	0	0	2	0	0	0	0	0	0	0	0
		65	0	1	1	0	128	56	1	0	1	0	1	1	0	0	2	1	0	0	0	1	1	0	0
		37	1	1	1	0	22	15	1	0	0	1	1	1	0	1	2	1	1	0	0	1	0	0	0
		67	0	1	1	0	100	100	1	0	1	1	1	1	1	1	2	0	0	0	0	1	0	0	0
		22	1	1	1	1	42	42	1	1	0	0	1	2	0	0	2	0	1	0	1	1	0	0	0
		45	0	1	1	0	124	124	1	1	0	1	1	1	1	1	3	0	0	0	0	1	0	0	0
		57	0	1	1	0	129	129	0	0	1	1	1	1	0	0	2	0	0	0	0	1	0	0	0
		43	0	1	0	0	127	127	1	1	0	1	1	1	0	0	2	0	0	0	0	1	0	0	0
		42	0	0	0	0	99	99	1	1	0	0	1	3	0	0	2	0	0	0	0	1	0	0	0
		53	0	1	1	0	125	125	1	0	0	1	1	1	0	0	2	0	0	0	0	0	1	0	0
		54	0	1	1	1	110	65	1	0	1	1	1	2	0	0	2	1	1	0	1	0	0	0	0
		65	0	1	1	0	97	97	1	0	1	1	1	1	0	0	2	0	0	0	0	0	0	0	0
		32	1	0	0	1	39	13	1	1	1	1	1	2	0	1	3	1	1	0	0	1	0	0	0
		61	0	1	1	0	125	125	1	1	1	1	1	1	0	0	2	0	0	0	0	1	0	0	0
		48	0	0	0	1	121	121	0	1	0	1	1	2	0	0	3	0	0	0	1	0	0	0	1
		59	0	1	1	0	111	111	1	0	1	0	1	1	0	0	2	0	0	0	0	1	1	0	0
		48	0	1	1	1	10	10	1	0	0	1	1	2	0	1	2	0		0	0	1	0	0	0
		49	0	0	0	1	117	117	1	1	0	1	1	2	0	0	1	0	0	0	0	0	0	0	0
		42	0	1	1	0	123	50	1	1	1	1	1	1	0	0	3	1	0	0	2	1	1	0	0
		41	0	1	1	0	120	120	1	0	0	1	1	1	0	0	2	0	0	0	0	0	1	0	0
		52	0	1	1	0	122	122	1	1	1	1	1	1	0	0	2	0	0	0	0	1	1	0	0
		36	1	1	1	0	122	122	1	0	0	1	1	1	0	0	2	0	0	0	1	1	1	0	0
		50	0	1	1	1	121	121	1	1	0	1	1	2	0	0	2	0	0	0	2	1	1	0	0
		48	0	1	1	0	28	21	1	0	0	1	1	1	0	0	2	1	1	1	0	1	1	0	0
		53	0	0	0	1	120	120	1	0	1	1	1	2	0	0	2	0	0	1	1	0	0	0	0
		47	0	1	1	1	117	117	1	1	0	0	1	2	0	0	1	0	0	1	0	1	1	0	0
		52	0	0	0	1	119	119	1	0	1	1	1	2	0	0	2	0	0	1	0	0	0	0	0
		45	0	1	1	0	118	118	1	0	0	1	1	1	0	0	2	0	0	1	0	1	1	0	0
		41	0	1	0	0	118	118	1	1	0	1	1	1	1	0	2	0	0	1	1	1	1	0	0
		61	0	0	0	0	117	117	1	0	1	1	1	3	0	0	2	0	0	1	1	1	0	0	0
		54	0	1	1	1	63	43	1	1	1	1	1	2	0	1	3	1	1	1	0	1	1	0	0
		43	0	1	1	0	115	115	1	1	0	1	1	1	0	0	3	0	0	1	0	1	1	0	0
		52	0	0	0	0	79	79	0	1	0	0	1	3	0	0	3	0		1	1	1	0	0	0
		61	0	0	0	1	116	116	1	0	1	1	1	2	0	0	3	0	0	1	1	1	0	0	1
		55	0	0	0	1	69	51	1	0	1	1	1	2	0	0	2	1	1	1	2	0	0	0	0
		49	0	1	0	0	116	116	1	1	0	0	1	1	0	1	3	0	0	1	1	1	1	0	0
		54	0	1	1	0	116	116	1	0	1	1	1	1	0	0	2	0	0	1	0	0	1	0	0
		59	0	1	1	0	110	110	0	0	1	0	1	1	0	1	2	0	0	1	0	1	1	0	0
		48	0	1	1	0	40	32	1	0	0	0	1	1	0	0	2	1	1	1	1	0	1	0	0
		57	0	1	1	0	113	113	1	0	1	0	1	1	0	0	2	0	0	1	0	1	1	0	0
		55	0	0	0	1	31	31	1	0	1	1	1	2	0	1	2	0	1	1	0	0	0	0	0
		46	0	1	1	0	109	109	0	1	0	1	1	1	0	0	2	0	0	1	0	0	1	0	0
		52	0	1	1	0	17	17	1	0	1	1	1	1	0	1	3	0		1	0	1	1	0	0
		41	0	1	1	0	101	20	1	1	0	1	1	1	0	1	3	1	0	1	0	1	1	0	0
		48	0	0	0	1	113	113	0	0	0	1	1	2	0	1	2	0	0	1	1	1	0	0	1
		45	0	1	1	0	114	114	0	1	1	1	1	1	0	0	3	0	0	1	0	1	1	0	0
		39	1	1	1	0	108	108	1	0	0	1	1	1	0	0	2	0	0	1	2	1	1	0	0
		33	1	1	1	0	113	113	1	0	0	1	1	1	0	1	2	0	0	1	0	1	1	0	0
		57	0	0	0	0	110	110	1	0	0	1	1	3	0	0	2	0	0	1	0	1	0	0	0
		50	0	1	1	0	111	84	1	0	0	1	1	1	0	0	3	1	0	1	0	0	0	0	0
		50	0	1	0	0	111	111	1	0	0	1	1	1	1	1	2	0	0	1	0	1	1	0	0
		52	0	1	1	0	36	36	0	0	1	1	0	1	0	0	2	0	1	1	0	1	1	0	0
		47	0	1	1	0	110	110	1	1	0	1	1	1	0	0	3	0	0	1	0	1	1	0	0
		51	0	0	0	1	15	12	1	1	0	1	1	2	0	1	3	1	1	1	0	1	0	0	1
		33	1	1	1	1	108	30	1	1	0	1	1	2	0	0	2	1	0	1	1	1	1	0	1
		40	1	1	1	1	42	42	1	0	0	1	1	2	0	1	2	0		1	0	0	1	0	0
		53	0	1	1	1	27	8	1	0	0	1	1	2	0	0	2	1	1	1	0	1	1	0	0
		54	0	1	1	0	106	106	1	0	1	0	0	1	0	0	1	0	0	1	0	1	1	0	0
		37	1	0	0	1	101	101	1	1	0	1	0	2	0	0	2	0	0	1	1	1	0	0	0
		53	0	0	0	0	101	101	1	1	0	1	0	3	0	0	3	0	0	1	1	1	0	0	0
		60	0	1	1	0	100	100	1	0	1	1	0	1	1	1	2	0	0	1	1	1	1	0	0
		45	0	1	1	0	62	34	1	0	1	1	1	1	0	1	3	1	1	1	0	1	1	0	0
		56	0	1	0	0	105	105	1	1	1	1	1	1	0	0	2	0	0	1	0	1	1	0	0
		64	0	1	1	0	91	91	1	0	1	1	1	1	0	1	3	0	0	1	2	1	1	0	0
		64	0	0	0	1	48	36	1	1	1	1	1	2	0	0	3	1	1	1	1	1	0	0	0
		68	0	1	1	0	77	73	1	0	1	1	1	1	0	0	2	1	0	1	0	0	1	0	0
		40	1	0	0	1	98	98	1	1	0	1	1	2	0	0	2	0	0	1	1	1	0	0	1
		56	0	0	0	1	99	99	0	1	1	1	1	2	0	0	2	0	0	1	1	1	0	0	1
		48	0	1	1	0	96	96	1	1	0	1	1	1	0	0	2	0	0	1	2	1	1	0	0
		63	0	1	1	0	93	93	1	1	1	1	1	1	1	0	3	0	0	1	0	1	1	0	0
		59	0	1	1	0	98	98	1	1	1	1	1	1	0	0	2	0	0	1	0	1	1	0	0
		45	0	0	0	1	44	39	1	1	0	1	1	2	1	1	2	1	1	1	1	1	0	0	1
		60	0	0	0	1	96	96	1	1	1	1	1	2	0	1	3	0	0	1	0	1	0	0	1
		49	0	1	0	1	95	95	1	0	0	1	1	2	0	0	3	0	0	1	1	0	1	0	0
		46	0	0	0	1	63	63	1	1	0	1	1	2	0	0	3	0		1	1	1	0	0	0
		40	1	1	1	0	90	90	0	1	0	1	1	1	0	1	2	0	0	1	0	1	1	0	0
		33	1	0	0	0	90	90	0	1	0	0	1	3	0	0	2	0	0	1	2	1	0	0	0
		60	0	1	1	0	92	44	1	1	1	1	1	1	0	0	3	1	1	1	0	1	1	0	0
		50	0	0	0	0	91	39	1	1	0	1	1	3	0	1	3	1	1	1	0	1	1	0	0
		45	0	1	0	0	93	93	1	1	0	1	1	1	0	0	3	0	0	1	0	1	1	0	0
		71	0	0	0	0	94	94	1	0	1	1	1	3	0	0	3	0	0	1	1	1	0	0	0
		74	0	0	0	0	14	11	1	0	1	1	1	3	0	1	3	1	1	1	1	0	0	0	0
		54	0	0	0	1	25	7	1	1	1	1	1	2	0	0	3	1	1	1	0	1	0	0	0
		31	1	1	1	0	91	91	1	0	0	1	1	1	0	1	2	0	0	1	1	1	1	0	0
		52	0	1	1	0	90	90	1	1	1	1	1	1	0	0	3	0	0	1	0	1	1	0	0
		64	0	0	0	0	28	22	1	0	1	1	1	3	0	0	2	1	1	1	1	1	0	0	0
		59	0	1	0	0	92	92	1	1	1	1	1	1	0	0	2	0	0	1	0	0	1	0	0
		45	0	1	0	0	91	91	1	1	0	1	1	1	0	0	2	0	0	1	1	0	0	0	0
		57	0	0	0	0	30	17	1	0	1	1	1	3	1	0	3	1	1	1	1	1	0	0	0
		65	0	0	0	0	89	89	1	0	1	1	1	3	0	0	2	0	0	1	0	1	0	0	0
		57	0	1	0	0	84	84	1	0	1	1	1	1	0	0	3	0	1	1	0	1	1	0	0
		37	1	1	1	1	22	13	1	1	0	1	1	2	0	1	3	1	1	1	0	1	1	0	0
		63	0	0	0	0	28	10	1	0	1	1	1	3	0	0	2	1	1	1	1	1	0	0	0
		49	0	0	0	0	89	89	1	1	1	0	0	3	1	0	2	0	0	1	1	1	0	0	0
		48	0	0	0	0	83	83	1	0	0	1	1	3	0	0	3	0	0	1	0	1	0	0	0
		63	0	1	1	0	70	70	1	0	1	1	1	1	1	0	2	0		1	0	1	1	0	0
		48	0	0	0	1	11	10	1	1	0	1	1	2	0	1	3	1	1	1	0	1	0	0	0
		65	0	0	1	1	88	88	1	0	1	1	1	2	0	0	2	0	0	1	0	0	1	0	0
		44	0	1	1	0	84	84	0	0	0	1	1	1	0	0	2	0	0	1	0	0	1	0	0
		34	1	1	1	0	86	86	1	1	0	1	1	1	1	1	3	0	0	1	0	1	1	0	0
		41	0	1	1	0	86	86	1	0	0	0	1	1	1	0	3	0	0	1	0	1	1	0	0
		59	0	1	0	0	83	83	0	0	1	1	1	1	0	0	2	0	0	1	0	1	1	0	0
		32	1	1	1	1	84	84	1	1	1	1	1	2	1	0	3	0	0	1	1	1	1	0	1
		50	0	1	1	0	85	85	1	0	0	1	1	1	0	1	3	0	0	1	0	1	1	0	0
		39	1	0	0	0	86	86	1	0	0	1	0	3	0	0	1	0	0	1	1	0	0	0	0
		59	0	1	1	0	86	45	1	0	1	1	1	1	0	0	3	1	0	1	1	1	1	0	0
		49	0	1	0	1	83	83	1	1	0	1	1	2	0	0	2	0	0	1	0	1	1	0	1
		67	0	0	0	1	83	83	1	0	1	1	1	2	0	0	3	0	0	1	0	0	0	0	0
		31	1	0	0	0	67	9	1	0	0	1	1	3	1	1	2	1	1	1	1	1	0	0	0
		56	0	1	1	1	82	82	1	0	1	1	1	2	0	0	2	0	0	1	1	1	1	0	0
		42	0	1	0	0	82	82	1	1	0	0	1	1	0	0	2	0	0	1	1	1	1	0	0
		57	0	1	0	0	80	80	1	0	1	1	1	1	0	1	2	0	0	1	0	1	1	0	0
		32	1	0	0	0	50	8	1	1	0	1	1	3	0	0	3	1	1	1	1	1	0	0	0
		42	0	1	0	1	83	83	1	0	0	1	1	2	0	0	2	0	0	1	1	1	1	0	1
		49	0	0	0	0	81	81	1	0	0	1	1	3	0	0	2	0	0	1	1	0	0	0	0
		38	1	1	1	1	62	43	1	0	0	1	1	2	0	1	3	1	1	1	0	1	1	0	1
		61	0	1	0	1	55	19	0	1	1	1	1	2	0	0	3	1	1	1	0	1	1	0	0
		60	0	1	0	0	79	79	1	0	1	1	1	1	0	0	3	0	0	1	0	1	1	0	0
		40	1	0	0	0	80	80	1	1	0	1	1	3	0	0	3	0	0	1	1	1	0	0	0
		46	0	1	1	1	78	78	1	0	0	1	1	2	0	1	3	0	0	1	0	1	1	0	0
		47	0	0	0	1	31	25	1	1	0	1	1	2	0	1	3	1	1	1	1	1	0	0	0
		70	0	0	0	1	24	17	1	0	1	1	1	2	0	1	3	1	1	1	1	1	0	0	0
		57	0	1	0	0	78	78	1	0	1	0	1	1	0	0	3	0	0	1	0	1	1	0	0
		56	0	1	1	0	77	77	1	1	1	1	1	1	0	1	2	0	0	1	0	1	1	0	0
		49	0	0	0	0	71	71	0	1	0	1	1	3	0	1	3	0	0	1	1	1	0	0	0
		61	0	1	1	0	76	76	1	1	1	0	1	1	0	0	2	0	0	1	0	1	1	0	0
		35	1	0	0	1	76	76	0	1	0	1	1	2	0	0	3	0	0	1	1	1	0	0	1
		39	1	0	0	0	17	9	1	0	0	1	1	3	0	1	3	1	1	1	0	1	0	0	0
		58	0	1	1	0	74	74	1	1	1	0	1	1	0	0	3	0	0	1	1	1	1	0	0
		56	0	0	0	0	70	56	1	0	1	1	1	3	0	1	2	1	0	1	1	1	0	0	0
		54	0	1	1	0	75	75	1	0	1	0	1	1	0	0	2	0	0	1	0	0	1	0	0
		47	0	1	1	0	75	75	0	0	0	1	1	1	0	1	3	0	0	1	0	1	1	0	0
		38	1	0	0	1	70	70	1	1	0	1	1	2	0	0	3	0	0	1	1	1	0	0	1
		63	0	1	0	1	73	73	1	1	1	1	1	2	0	0	2	0	0	1	0	1	1	0	0
		55	0	0	0	1	75	75	1	1	1	1	1	2	0	1	3	0	0	1	0	0	0	0	0
		81	0	0	0	0	66	54	1	0	1	1	1	3	0	1	3	1	1	1	1	0	0	0	0
		47	0	0	0	0	19	7	1	0	1	1	1	3	0	1	3	1	1	1	1	0	0	0	0
		34	1	0	0	0	73	70	1	1	1	0	1	3	0	0	2	1	0	1	0	1	1	0	0
		42	0	1	0	1	40	40	1	1	0	0	0	2	0	0	2	0		1	1	1	1	0	1
		51	0	0	0	0	65	65	1	0	1	1	1	3	0	1	3	0	0	1	0	1	0	0	0
		43	0	1	1	0	58	58	1	1	0	0	0	1	0	0	2	0	0	1	1	1	1	0	0
		41	0	1	0	1	70	70	1	1	0	1	1	2	0	0	1	0	0	1	1	0	1	0	0
		69	0	0	0	0	71	71	0	0	1	1	1	3	0	0	2	0	0	1	1	1	0	0	0
		62	0	0	0	1	70	70	0	0	1	1	1	2	0	0	3	0	0	1	0	0	0	0	1
		62	0	1	1	0	26	26	1	1	1	1	1	1	0	0	3	0		1	0	0	1	0	0
		46	0	1	1	1	67	67	1	1	1	1	1	2	0	0	2	0	0	1	1	1	1	0	0
		51	0	0	0	0	64	64	1	1	0	0	1	3	0	0	2	0	0	1	1	1	0	0	0
		51	0	0	0	1	38	13	1	1	1	0	1	2	0	0	3	1	1	1	1	1	0	0	1
		51	0	1	1	0	46	36	0	1	1	1	1	1	0	1	3	1	1	1	0	1	1	0	0
		43	0	1	1	0	65	42	1	0	0	1	1	1	0	0	1	1	0	1	1	1	1	0	0
		51	0	1	0	0	69	69	1	1	0	1	1	1	1	0	3	0	0	1	0	1	1	0	0
		50	0	0	0	1	67	67	1	1	0	1	1	2	0	1	2	0	0	1	1	0	0	0	1
		50	0	0	0	0	68	41	1	1	0	1	1	3	1	1	3	1	0	1	1	1	0	0	0
		30	1	0	0	0	69	69	1	1	0	1	1	3	0	0	3	0	0	1	1	0	0	0	0
		44	0	1	1	0	68	68	1	1	0	1	1	1	0	1	3	0	0	1	0	1	1	0	0
		57	0	1	1	0	62	62	1	0	1	1	1	1	0	1	1	0	0	1	0	1	1	0	0
		42	0	1	1	1	67	67	1	1	0	1	1	2	0	0	2	0	0	1	0	1	1	0	1
		52	0	0	0	0	63	63	1	1	1	1	1	3	1	0	2	0	0	1	1	1	0	0	0
		39	1	0	0	0	65	65	1	1	0	1	1	3	0	0	2	0	0	1	1	1	0	0	0
		48	0	1	1	1	44	21	1	1	0	1	1	2	0	0	3	1	1	1	0	1	1	0	1
		54	0	1	1	0	68	68	1	1	1	1	1	1	0	0	2	0	0	1	0	1	1	0	0
		46	0	1	0	0	55	38	1	0	0	1	0	1	0	1	3	1	0	1	1	1	1	0	0
		60	0	1	1	0	67	67	1	1	1	1	1	1	0	0	3	0	0	1	0	1	1	0	0
		56	0	1	1	0	54	54	1	0	1	1	1	1	0	0	2	0	0	1	0	0	1	0	0
		47	0	1	1	0	30	16	1	1	0	1	1	1	0	1	3	1	1	1	0	1	1	0	0
		50	0	1	0	1	65	65	1	1	0	1	1	2	0	0	3	0	0	1	0	0	1	0	1
		60	0	1	1	0	30	8	1	1	1	1	1	1	1	1	3	1	1	1	0	1	1	0	0
		44	0	1	1	0	64	64	1	0	0	1	1	1	0	1	1	0	0	1	0	1	1	0	1
		35	1	1	1	1	62	62	0	1	0	1	1	2	0	0	2	0	0	1	1	1	1	0	1
		62	0	0	0	1	63	63	1	0	1	1	1	2	0	0	3	0	0	1	0	1	0	0	1
		52	0	1	0	1	31	31	0	0	1	1	1	2	0	1	3	0		1	1	1	1	0	1
		56	0	0	0	1	62	62	0	1	1	1	1	2	0	0	3	0	0	1	0	1	0	0	1
		62	0	0	0	1	58	58	0	0	1	1	1	2	0	0	2	0	0	1	1	1	0	0	1
		63	0	0	0	1	62	62	0	1	1	1	1	2	0	1	2	0	0	1	1	1	0	0	1
		57	0	1	1	0	59	12	1	0	1	1	1	1	0	1	3	1	0	1	0	1	1	0	0
		57	0	1	1	1	32	8	1	0	1	1	1	2	0	1	2	1	1	1	0	0	0	0	1
		36	1	1	0	0	61	61	1	1	0	1	1	1	0	1	3	0	0	1	1	1	1	0	0
		44	0	1	0	0	61	61	1	1	0	1	1	1	0	1	3	0	0	1	0	1	1	0	0
		32	1	0	0	0	59	59	1	1	0	0	1	3	0	1	2	0	0	1	1	1	0	0	0
		45	0	0	0	0	58	58	1	0	0	1	1	3	0	1	2	0	0	1	0	1	0	0	0
		51	0	1	1	0	53	5	1	1	0	1	1	1	0	0	3	1	0	1	1	1	1	0	0
		45	0	0	0	0	59	59	1	1	0	1	1	3	0	0	3	0	0	1	1	1	1	0	0
		50	0	0	0	0	40	25	1	1	1	1	1	3	0	1	3	1	1	1	0	1	0	0	0
		36	1	1	1	0	45	34	1	1	0	0	1	1	0	1	3	1	0	1	0	1	1	0	0
		47	0	0	0	1	58	58	1	1	0	1	1	2	0	0	2	0	0	1	1	1	0	0	1
		52	0	1	1	0	54	30	1	1	1	1	1	1	0	0	3	1	0	1	1	1	1	0	0
		41	0	1	0	0	56	56	1	0	0	1	1	1	0	0	3	0	0	1	1	1	1	0	0
		30	1	1	0	0	53	53	1	0	0	0	1	1	0	1	3	0	0	1	0	1	1	0	0
		47	0	1	1	1	53	53	1	0	0	1	1	2	0	1	3	0	0	1	0	1	1	0	1
		52	0	1	1	0	29	27	1	1	0	1	1	1	0	1	3	1	1	1	0	1	0	0	0
		46	0	1	0	0	20	20	1	1	0	1	1	1	0	1	2	0		1	0	1	1	0	0
		50	0	1	0	0	50	50	1	1	0	1	1	1	0	1	3	0	0	1	1	1	1	0	0
		55	0	1	1	1	54	54	0	1	0	1	1	2	0	0	3	0	0	1	1	1	1	0	1
		33	1	0	0	0	54	54	0	0	0	0	1	3	0	0	2	0	0	1	0	1	0	0	0
		52	0	1	1	1	53	53	1	0	0	1	1	2	0	1	3	0	0	1	1	1	1	0	1
		59	0	1	1	1	51	51	1	1	1	1	1	2	0	1	3	0	0	1	0	1	1	0	1
		51	0	0	0	1	51	51	1	0	1	1	1	2	0	1	3	0	0	1	1	1	0	0	1
		42	0	0	0	0	50	50	1	0	0	0	1	3	0	0	2	0	0	1	1	1	0	0	0
		40	1	1	1	1	51	51	1	1	0	1	1	2	0	0	2	0	0	1	1	1	1	0	1
		58	0	1	1	0	52	52	1	1	0	1	1	1	0	0	2	0	0	1	0	1	1	0	0
		46	0	1	1	0	47	47	0	1	0	0	1	1	0	0	2	0	0	1	0	1	1	0	0
		41	0	1	0	0	50	21	1	1	0	1	1	1	0	1	3	1	0	1	1	1	1	0	0
		57	0	1	1	0	48	11	1	1	1	1	1	1	0	0	3	1	0	1	1	1	1	0	0
		39	1	0	0	1	48	48	1	0	0	1	1	2	0	0	3	0	0	1	0	1	0	0	1
		41	0	1	1	0	42	42	1	0	0	0	1	1	0	0	2	0	0	1	0	1	1	0	0
		47	0	1	1	0	49	49	1	1	0	1	1	1	0	0	2	0	0	1	0	1	1	0	0
		66	0	1	1	1	39	33	1	1	1	1	1	2	1	1	3	1	1	1	0	1	1	0	1
		50	0	1	1	0	48	48	1	0	0	1	0	1	0	0	2	0	0	1	0	1	1	0	0
		37	1	0	0	0	8	6	1	0	0	1	1	3	0	1	2	1	1	1	1	1	0	0	0
		48	0	1	1	1	47	47	1	0	0	1	1	2	0	1	2	0	0	1	1	1	1	0	1
		33	1	1	1	0	48	48	0	1	0	1	1	1	0	0	1	0	0	1	0	1	1	0	0
		48	0	1	1	0	46	46	1	0	0	1	1	1	1	0	2	0	0	1	0	0	1	0	0
		73	0	0	0	1	45	45	1	0	1	1	1	2	0	0	3	0	0	1	0	0	0	0	1
		51	0	0	0	0	47	47	1	0	1	1	1	3	0	0	3	0	0	1	0	1	0	0	0
		49	0	1	1	1	45	45	1	1	0	1	1	2	0	0	2	0	0	1	0	0	1	0	1
		65	0	1	1	0	47	47	1	0	1	1	1	1	1	1	3	1	0	1	0	1	1	0	0
		41	0	1	0	0	48	48	1	1	0	0	1	1	0	0	2	0	0	1	1	1	1	0	0
		26	1	0	0	0	38	20	1	0	0	1	1	3	1	0	2	1	0	1	1	1	0	0	0
		50	0	1	0	1	34	13	1	0	0	1	1	2	0	1	3	1	1	1	1	1	1	0	1
		51	0	0	0	1	44	44	1	0	0	1	1	2	0	0	2	0	0	1	0	0	0	0	1
		49	0	0	0	1	44	15	0	1	1	1	1	2	0	0	3	1	0	1	0	1	0	0	1
		48	0	1	1	1	43	43	1	0	0	1	1	2	0	0	3	0	0	1	1	0	1	0	1
		49	0	0	0	1	45	45	1	0	1	1	1	2	0	0	3	0	0	1	1	1	0	0	1
		62	0	1	1	1	28	8	1	0	1	1	1	2	0	1	3	1	1	1	0	1	1	0	1
		62	0	0	0	1	31	18	0	1	1	1	1	2	0	0	3	1	1	1	1	1	0	0	1
		67	0	0	0	1	39	31	1	0	1	1	1	2	0	0	3	1	0	1	1	0	0	0	1
		30	1	1	1	0	43	26	1	1	0	1	1	1	0	1	3	1	0	1	0	1	1	0	0
		37	1	1	1	0	38	38	1	1	0	1	1	1	0	1	3	0	0	1	0	1	1	0	0
		54	0	0	0	1	42	42	1	1	1	1	1	2	0	0	3	0	0	1	1	1	0	0	1
		45	0	1	1	0	42	42	1	1	0	1	1	1	0	1	3	0	0	1	0	1	1	0	0
		57	0	0	0	1	42	42	1	1	1	1	1	2	0	0	3	0	0	1	0	0	0	0	1
		50	0	0	0	1	39	39	1	0	0	1	1	2	1	0	3	0	0	1	0	1	0	0	1
		47	0	0	0	1	37	37	0	1	0	1	1	2	0	0	3	0	0	1	0	1	0	0	1
		42	0	0	0	0	18	12	0	1	0	0	1	3	0	1	1	1	1	1	1	1	1	0	0
		32	1	0	0	0	40	40	1	0	0	0	1	3	0	0	2	0	0	1	1	1	0	0	0
		24	1	1	1	1	41	41	0	0	0	0	1	2	0	0	3	0	0	1	1	1	1	0	1
		40	1	0	0	1	38	13	1	1	0	1	1	2	1	1	2	1	0	1	1	1	0	0	1
		31	1	0	1	1	30	24	1	1	0	1	1	2	0	1	3	1	0	1	0	1	1	0	1
		52	0	0	0	1	36	36	1	0	0	1	1	2	0	0	2	0	0	1	1	1	0	0	1
		31	1	1	0	1	37	37	1	1	0	1	1	2	0	0	3	0	0	1	0	1	1	0	1
		61	0	1	0	1	23	23	1	0	1	1	1	2	0	0	2	0	0	1	0	0	1	0	1
		60	0	0	0	0	35	35	1	0	1	1	1	3	0	0	2	0	0	1	0	0	0	0	0
		57	0	0	0	0	35	35	1	1	1	1	1	3	1	0	2	1	0	1	1	0	0	0	0
		55	0	0	0	1	22	16	1	1	0	1	1	2	0	0	3	1	0	1	0	1	0	0	1
		47	0	1	1	0	34	10	1	1	0	1	1	1	0	0	3	1	0	1	0	1	1	0	0
		64	0	1	0	0	33	33	1	1	0	1	1	1	0	0	3	0	0	1	0	1	1	0	0
		66	0	1	1	0	29	26	1	1	1	1	1	1	0	1	3	1	0	1	0	1	1	0	0
		51	0	1	1	0	27	27	1	1	1	1	1	1	0	1	2	0	0	1	0	1	1	0	0
		60	0	1	1	0	32	32	1	0	1	1	1	1	0	0	2	0	0	1	0	0	1	0	0
		32	1	1	1	0	33	33	1	1	0	1	1	1	0	1	2	0	0	1	0	1	1	0	0
		52	0	0	0	1	32	32	1	1	0	1	1	2	0	1	3	0	0	1	1	1	0	0	1
		33	1	1	0	1	32	23	1	1	0	1	1	2	0	0	2	1	0	1	1	1	1	0	1
		57	0	0	0	0	18	10	1	0	0	1	1	3	0	1	3	1	0	1	1	1	0	0	0
		31	1	1	1	1	20	20	1	0	0	0	1	2	0	0	1	0	0	1	1	1	1	0	1
		63	0	0	0	0	18	18	1	1	1	1	1	3	0	0	1	0	0	1	1	0	0	0	0
		50	0	0	0	1	30	30	1	0	0	0	0	2	0	0	2	0	0	1	1	1	1	0	1
		53	0	1	1	0	19	18	1	1	1	1	1	1	0	0	1	1	1	1	0	0	0	0	0
		65	0	1	0	0	30	30	0	1	1	1	1	1	0	1	3	0	0	1	0	1	1	0	0
		67	0	0	0	0	28	28	1	0	1	1	1	3	0	0	3	0	0	1	0	1	0	0	0
		54	0	1	1	0	28	28	1	1	1	1	1	1	0	0	2	0	0	1	0	1	1	0	0
		35	1	1	1	0	29	29	1	1	0	1	1	1	0	0	3	0	0	1	1	1	1	0	0
		46	0	0	0	1	29	29	1	1	0	1	1	2	0	0	2	0	0	1	1	0	0	0	1
		70	0	0	0	0	23	23	0	0	1	1	1	3	1	0	3	0	0	1	0	1	0	0	0
		58	0	0	0	0	28	28	1	0	1	0	0	3	0	0	1	0	0	1	1	1	0	0	0
		46	0	0	0	1	18	18	1	1	0	0	1	2	0	0	3	1	0	1	0	1	0	0	1
		60	0	0	0	0	13	13	1	1	1	1	1	3	0	0	1	0	0	1	1	0	0	0	0
		56	0	1	0	0	24	24	1	1	1	1	1	1	0	1	3	0	0	1	1	1	1	0	0
		47	0	1	0	1	23	23	1	1	0	1	1	2	0	0	3	0	0	1	1	1	1	0	1
		34	1	1	0	0	18	18	1	0	0	0	1	1	1	0	3	0	0	1	1	1	1	0	0
		45	0	0	0	1	22	22	1	0	1	1	1	2	0	0	3	0	0	1	1	1	0	0	1
		55	0	1	1	1	22	22	1	0	1	0	1	2	0	1	3	0	0	1	0	1	1	0	1
		48	0	0	0	0	24	24	1	1	0	0	0	3	0	0	2	1	0	1	1	0	0	0	0
		38	1	0	0	1	24	24	1	1	0	1	1	2	0	0	2	0	0	1	0	1	0	0	1
		66	0	0	0	0	24	24	1	1	1	1	0	3	0	0	2	0	0	1	0	0	0	0	0
		63	0	1	1	0	23	23	1	1	1	1	1	1	0	1	3	0	0	1	0	1	1	0	0
		55	0	1	1	0	19	19	1	1	0	0	1	1	0	0	2	0	0	1	0	1	1	0	0
		52	0	1	1	0	23	14	1	1	0	1	1	1	0	1	3	1	0	1	0	1	1	0	0
		63	0	1	1	0	11	11	1	1	1	0	1	1	0	0	2	0	0	1	0	1	1	0	0
		62	0	1	1	0	19	19	1	1	1	0	1	1	0	0	1	0	0	1	0	1	1	0	0
		52	0	0	0	0	22	10	1	0	0	1	1	3	1	1	3	1	0	1	0	0	0	0	0
		44	0	0	0	1	19	19	1	1	0	0	0	2	0	0	2	0	0	1	1	1	0	0	1
		48	0	0	0	1	12	12	1	0	0	1	1	2	0	0	2	0	0	1	1	0	0	0	1
		58	0	0	0	1	9	9	1	0	1	1	1	2	0	0	3	0	0	1	0	1	0	0	1
		58	0	0	0	0	21	21	1	1	1	0	1	3	0	0	2	0	0	1	0	1	0	0	0
		31	1	1	0	0	11	11	1	1	0	0	1	1	0	0	2	0	0	1	0	1	1	0	0
		40	1	0	1	1	18	18	1	1	0	0	0	2	0	0	1	0	0	1	1	1	0	0	1
		60	0	1	1	0	19	19	1	1	1	0	1	1	0	1	3	0	0	1	1	1	1	0	0
		47	0	1	1	0	20	20	1	1	0	0	1	1	0	0	2	0	0	1	1	1	1	0	0
		42	0	0	0	0	16	16	1	1	0	0	0	3	0	0	2	0	0	1	0	1	0	0	0
		55	0	1	1	0	20	20	0	1	1	0	1	1	0	1	3	0	0	1	0	1	1	0	0
		46	0	1	0	0	17	17	1	0	0	0	0	1	0	0	2	0	0	1	0	0	1	0	0
		46	0	0	0	0	14	14	1	1	0	0	0	3	1	0	2	0	0	1	1	1	0	0	0
		47	0	0	0	0	17	17	1	1	0	0	0	3	0	0	2	0	0	1	1	0	0	0	0
		49	0	1	1	0	19	19	1	1	0	0	0	1	0	0	2	0	0	1	1	1	1	0	0
		45	0	0	0	0	19	19	1	1	0	0	0	3	0	0	1	0	0	1	0	1	0	0	0
		55	0	1	0	1	10	10	1	0	1	1	1	2	0	0	2	0	0	1	0	0	1	0	1
		32	1	0	0	0	211	194	0	0	0	0	0	3	0	0	2	1	0	0	0	1	0	1	0
		46	0	0	0	1	206	206	1	0	0	1	1	2	0	0	2	0	0	0	1	0	0	1	0
		34	1	0	0	0	206	206	0	0	0	1	0	3	0	0	2	0	0	0	2	0	0	1	0
		50	0	0	0	0	172	172	0	0	1	1	1	3	0	0	2	0	0	0	2	0	0	1	0
		40	1	0	0	0	198	188	1	0	0	0	1	3	0	0	1	1	0	0	1	1	0	1	0
		35	1	1	1	0	160	160	1	1	0	1	1	1	0	0	2	0	0	0	0	1	1	1	0
		51	0	1	1	0	194	194	1	0	0	1	1	1	0	0	2	0	0	0	0	0	1	1	0
		61	0	1	1	0	160	160	0	0	1	1	1	1	0	0	2	0	0	0	0	0	0	1	0
		49	0	0	0	0	175	175	1	0	1	1	1	3	0	0	2	0	0	0	2	0	0	1	0
		48	0	1	1	0	161	159	1	0	0	1	0	1	0	0	1	1	0	0	0	0	1	1	0
		57	0	1	0	0	86	86	0	0	1	1	1	1	0	0	2	0		0	0	0	0	1	0
		71	0	0	0	1	146	146	1	0	1	1	1	2	0	0	2	0	0	0	1	0	0	1	0
		53	0	0	0	0	24	24	1	1	1	1	1	3	0	0	1	0		0	0	0	0	1	0
		64	0	1	1	0	145	145	1	0	1	1	1	1	0	0	2	0	0	0	0	0	0	1	0
		50	0	0	1	1	137	137	1	0	0	1	1	2	0	0	2	0	0	0	0	0	0	1	0
		47	0	0	0	0	131	131	1	0	1	1	1	3	0	0	2	0	0	0	1	0	0	1	0
		48	0	0	0	1	134	134	1	0	1	1	1	2	0	0	2	0	0	0	1	0	0	1	0
		61	0	1	0	0	159	159	1	0	1	1	1	1	0	0	2	0	0	0	0	0	1	1	0
		61	0	1	1	0	152	152	1	1	1	0	1	1	0	0	1	0	0	0	0	1	0	1	0
		47	0	1	1	0	158	158	1	1	1	1	1	1	0	0	1	0	0	0	0	0	1	1	0
		52	0	0	0	1	151	151	1	1	1	1	1	2	0	0	2	0	0	0	0	0	0	1	0
		52	0	0	0	1	129	129	1	1	1	1	1	2	0	0	2	0	0	0	2	0	0	1	0
		40	1	1	1	1	156	156	1	1	1	0	1	2	0	0	1	0	0	0	2	1	0	1	0
		39	1	0	0	0	158	158	1	1	0	0	1	3	0	0	1	0	0	0	2	1	0	1	0
		53	0	1	1	0	155	155	1	1	1	0	1	1	0	0	2	0	0	0	0	1	1	1	0
		38	1	1	1	0	149	149	1	0	0	0	1	1	0	0	2	0	0	0	0	1	0	1	0
		42	0	1	1	0	120	120	1	1	0	1	1	1	0	0	2	0	0	0	0	0	0	1	0
		43	0	0	1	0	115	115	1	0	0	1	1	1	0	0	2	0	0	0	0	0	0	1	0
		62	0	0	0	1	138	138	1	1	1	1	1	2	0	0	2	0	0	0	2	0	0	1	0
		42	0	1	0	0	51	51	1	1	0	1	1	1	0	0	2	0		0	1	0	0	1	0
		53	0	1	1	1	130	130	1	0	1	1	1	2	0	0	3	0	0	0	0	0	0	1	0
		52	0	1	0	0	117	117	1	0	1	1	1	1	0	0	1	0	0	0	0	0	0	1	0
		40	1	0	1	1	147	147	1	0	0	0	1	2	0	0	2	0	0	0	0	1	0	1	0
		38	1	1	1	0	141	141	1	1	0	0	1	1	0	0	2	0	0	0	1	1	1	1	0
		55	0	0	0	0	140	140	1	1	1	1	1	3	0	0	3	0	0	0	0	0	0	1	0
		59	0	0	0	0	30	30	0	1	1	1	1	3	0	0	2	0	1	0	1	0	0	1	0
		53	0	1	0	0	111	111	0	0	0	1	1	1	0	0	2	0	0	0	2	0	1	1	0
		46	0	1	1	0	116	116	0	1	0	1	1	1	0	1	2	0	0	0	0	1	0	0	0
		56	0	0	0	1	131	131	0	0	1	0	1	2	0	0	2	0	0	0	2	1	0	1	0
		59	0	0	0	0	104	104	0	0	1	0	1	3	0	0	2	0	0	0	2	1	0	1	0
		49	0	0	0	0	32	32	0	1	1	1	1	3	0	0	2	0		0	1	1	0	1	0
		53	0	1	0	0	126	126	0	1	1	1	1	1	0	0	2	0	0	0	1	0	1	1	0
		70	0	0	0	0	111	111	0	0	1	0	1	3	0	0	2	0	0	0	2	1	0	1	0
		46	0	0	1	0	121	121	0	1	0	0	1	1	0	0	2	0	0	0	2	1	0	1	0
		58	0	1	1	0	114	114	1	0	1	1	1	1	0	0	2	0	0	1	0	1	1	1	0
		49	0	0	0	1	49	49	1	1	1	0	1	2	0	0	2	0		1	1	1	0	1	0
		36	1	1	0	0	106	106	1	1	0	1	1	1	0	0	2	0	0	1	2	1	1	1	0
		51	0	0	0	0	40	35	0	1	0	1	1	3	0	0	3	1	1	1	1	1	0	1	0
		52	0	1	1	1	68	64	1	1	0	0	1	2	0	0	2	1	1	1	1	1	1	1	0
		67	0	0	1	1	88	88	1	0	1	1	1	2	0	0	2	0	0	1	1	0	1	1	1
		61	0	1	0	0	83	83	1	0	1	1	0	1	0	0	2	0	0	1	0	1	1	1	0
		45	0	0	0	0	82	82	1	1	0	1	1	3	0	0	1	0	0	1	2	0	0	1	0
		57	0	0	0	0	82	82	0	1	1	1	1	3	0	0	2	0	0	1	1	1	0	1	0
		65	0	0	0	0	81	81	1	0	1	0	1	3	0	0	3	0	0	1	2	1	0	1	0
		43	0	1	0	0	16	4	0	1	0	1	1	1	0	0	3	1	1	1	0	1	1	1	0
		50	0	0	0	0	79	79	1	0	0	0	1	3	0	0	2	0	0	1	1	1	0	1	0
		44	0	0	0	0	74	74	1	1	0	1	1	3	0	0	3	0	0	1	1	1	0	1	0
		41	0	1	1	0	74	74	1	1	0	0	0	1	0	0	2	0	0	1	1	1	1	1	0
		44	0	0	0	0	71	71	1	1	0	1	1	3	0	0	3	0	0	1	1	0	0	1	0
		51	0	0	0	0	24	13	0	1	0	1	1	3	0	0	3	1	1	1	1	1	0	1	0
		65	0	0	0	1	71	71	0	0	1	1	1	2	0	0	3	0	0	1	1	1	0	1	1
		37	1	1	1	0	65	65	1	1	1	0	1	1	0	1	2	0	0	1	1	1	1	0	0
		69	0	1	1	0	34	18	1	0	1	1	1	1	0	1	3	1	1	1	0	1	1	0	0
		59	0	1	0	0	68	68	0	1	1	1	1	1	0	0	2	0	0	1	1	0	1	1	0
		54	0	1	1	1	63	63	1	1	1	1	1	2	0	0	2	0	0	1	1	0	1	1	1
		56	0	1	1	0	30	30	1	1	1	1	1	1	0	1	3	0		1	0	1	1	0	0
		50	0	0	0	0	11	8	1	1	1	1	1	3	0	0	2	1	1	1	1	1	0	1	0
		49	0	0	0	0	66	66	1	0	0	1	1	3	0	0	3	0	0	1	0	1	0	1	1
		60	0	1	0	1	65	65	1	0	1	0	1	2	0	0	2	0	0	1	0	0	1	1	1
		36	1	1	1	0	61	61	0	1	0	1	1	1	0	0	2	0	0	1	1	1	1	1	0
		51	0	0	0	1	54	54	1	1	0	1	1	2	0	0	3	0	0	1	1	1	0	1	1
		59	0	0	0	1	55	55	1	0	1	1	1	2	0	0	2	0	0	1	0	0	0	1	1
		58	0	1	0	1	55	55	1	0	1	1	1	2	0	0	2	0	0	1	0	0	0	1	1
		44	0	1	1	1	54	54	0	0	0	1	1	2	0	0	3	0	0	1	1	1	1	1	1
		41	0	0	0	0	48	48	0	1	0	0	0	3	0	0	2	0	0	1	1	1	0	1	0
		55	0	0	0	1	52	52	0	1	1	1	1	2	0	0	3	0	0	1	1	1	0	1	1
		34	1	1	0	0	50	50	1	1	0	1	1	1	0	0	2	0	0	1	1	1	0	1	0
		64	0	0	0	1	50	50	0	0	1	1	1	2	0	0	3	0	0	1	1	1	0	1	1
		55	0	1	0	1	50	50	0	1	1	1	1	2	0	0	3	0	0	1	1	1	1	1	1
		55	0	0	0	0	37	37	0	1	1	1	1	3	0	0	2	0	0	1	1	1	0	1	0
		39	1	0	0	0	49	49	0	1	0	1	1	3	0	0	2	0	0	1	1	1	0	1	0
		51	0	0	0	0	41	41	0	1	0	1	1	3	0	0	2	0	0	1	1	1	0	1	0
		51	0	0	0	1	44	44	0	1	1	1	1	2	0	0	1	0	0	1	0	1	1	1	1
		51	0	0	0	1	43	43	0	1	1	1	1	2	0	0	3	0	0	1	0	1	0	1	1
		45	0	0	0	1	39	39	1	0	0	1	1	2	0	0	2	0	0	1	1	1	1	1	1
		62	0	1	1	1	41	41	1	1	1	1	1	2	0	0	2	0	0	1	0	1	1	1	1
		40	1	1	1	0	41	41	0	1	0	1	1	1	0	0	3	0	0	1	0	1	1	1	0
		31	1	0	0	0	22	22	0	1	0	1	1	3	0	0	3	0		1	1	0	0	1	1
		64	0	0	0	1	28	28	1	1	1	1	1	2	0	1	3	0	0	1	1	1	0	0	1
		34	1	0	0	1	38	38	0	0	0	1	1	2	0	0	3	0	0	1	0	1	0	1	1
		48	0	0	0	1	40	7	0	0	0	1	1	2	0	0	3	1	0	1	1	1	0	1	1
		56	0	1	1	1	36	36	1	0	1	1	1	2	0	0	3	0	0	1	0	1	1	1	1
		54	0	1	0	1	37	37	1	0	1	1	1	2	1	1	2	0	0	1	0	1	1	0	1
		44	0	0	0	1	32	32	0	1	0	0	1	2	0	0	3	0	0	1	1	1	0	1	1
		54	0	0	0	1	37	37	1	1	0	0	1	2	0	1	3	0	0	1	0	1	0	0	1
		45	0	0	0	1	33	33	0	1	0	1	1	2	0	0	2	0	0	1	1	1	0	1	1
		35	1	0	0	0	37	37	1	1	0	0	1	3	0	0	2	0	0	1	1	1	0	1	0
		49	0	0	0	0	25	25	0	1	0	0	1	3	0	0	2	0	0	1	1	1	0	1	0
		47	0	0	0	1	33	33	0	1	0	1	1	2	0	0	3	0	0	1	2	1	0	1	1
		52	0	0	0	0	34	34	0	1	0	1	1	3	0	0	3	0	0	1	1	1	0	1	0
		66	0	0	0	0	34	34	1	1	1	0	1	3	0	0	2	0	0	1	1	0	0	1	0
		42	0	0	0	0	31	31	0	1	0	1	1	3	0	0	2	0	0	1	1	1	0	1	0
		75	0	0	0	1	26	26	1	1	1	1	1	2	0	0	3	0	0	1	2	1	0	1	1
		57	0	0	0	1	20	20	1	1	1	1	1	2	0	0	1	0	0	1	0	1	0	1	1
		60	0	0	0	1	19	19	0	1	1	0	1	2	0	0	2	0	0	1	1	1	0	1	1
		58	0	0	0	1	30	30	0	1	1	1	1	2	0	0	2	0	0	1	0	0	0	1	1
		37	1	1	1	0	31	31	1	0	0	1	1	1	0	0	2	0	0	1	1	1	1	1	0
		54	0	1	1	1	27	27	1	0	1	0	0	2	0	1	3	0	0	1	1	1	1	0	1
		57	0	1	1	1	27	27	0	0	1	1	1	2	1	0	2	0	0	1	1	0	1	1	1
		65	0	0	0	1	24	24	0	0	1	1	1	2	0	0	2	0	0	1	1	1	0	1	1
		61	0	0	0	1	29	29	1	0	1	1	1	2	0	0	3	0	0	1	2	1	0	1	0
		49	0	1	0	1	27	27	1	0	0	1	1	2	0	0	3	0	0	1	1	1	1	1	1
		56	0	1	1	0	24	24	1	1	1	1	0	1	0	0	2	0	0	1	0	0	0	1	0
		54	0	0	0	1	25	25	1	1	1	1	0	2	0	0	3	0	0	1	1	1	0	1	1
		45	0	1	1	1	25	25	1	1	0	1	1	2	0	0	3	0	0	1	1	1	1	1	1
		40	1	0	0	1	23	23	1	1	0	1	1	2	0	0	2	0	0	1	1	1	0	1	1
		51	0	1	0	1	10	10	1	1	0	1	1	2	0	0	2	0	0	1	0	1	1	1	1
		35	1	0	0	0	10	10	1	0	0	0	0	3	0	0	2	0	0	1	0	1	0	1	0
		59	0	0	0	0	10	10	0	0	1	1	1	3	0	0	3	0	0	1	1	1	0	1	0
		59	0	0	0	1	14	14	0	1	1	1	1	2	0	0	3	0	0	1	1	1	0	1	1
		48	0	0	0	0	9	9	1	1	0	0	1	3	0	0	3	0	0	1	1	1	0	1	0
		63	0	0	0	1	9	9	1	0	1	1	1	2	0	0	2	0	0	1	1	0	0	1	1
		42	0	0	0	1	8	8	0	1	0	0	0	2	0	0	2	0	0	1	1	1	0	1	1
		47	0	1	1	0	9	9	1	1	0	0	0	1	0	0	2	0	0	1	0	0	1	1	0
		69	0	0	0	0	9	9	1	0	1	0	0	3	0	0	2	0	0	1	1	0	0	1	0
		53	0	1	1	0	9	9	1	1	0	0	1	1	0	0	2	0	0	1	1	1	1	1	0

## Sheet: codebook
	0	1	2	3
Age≤40	no	yes
ER	negative	positive
PR	negative	positive
Her2	negative	positive
Histology	other	Ductal
NAC type	other	A+T
Menopausal	Premenopausal	Postmenopausal
surgery	Partial mastectomy	Mastectomy
Axillary	Sentinel biopsy	dissection
subtyping		ER+ and/or PR+, HER2-	HER2+	TNBC
LVSI	Absent	Present
ypN stage	N0-1	N2-3
Clinical stage	I	II	III
Relapse	no	yes
Survival	survival	death	lost to follow-up
Treatment pariod	1999-2009	2010-2018
Ki67	≤25	>25	unknown
Radiation therapy	no	yes
Adjuvant hormonal therapy	no	yes
NAC response	Without pCR	pCR
Adjuvant targeted therapy	no	yes
